# Supplementary material for: Nucleotide Discrimination with DNA Immobilized in the MspA Nanopore
Source: PLoS One. 2011 Oct 4;6(10):e25723. doi: 10.1371/journal.pone.0025723 (PMC3186796; doi:10.1371/journal.pone.0025723)
Supplement: Table S1 — Supporting table. (XLS) [file pone.0025723.s004.xls]

## Sheet: Sheet1
Table S1.	Residual currents for all sequences used in this article.
Name	Sequence	Ires (pA)	HWHH (pA)	No. Events	No. Pores
poly-dC	5’- /biotin/ CCC CCC CCC CCC CCC CCC CCC CCC CCC CCC CCC CCC CCC CCC CCC CCC CCC CTG TCT CCC TGC CG	37.7613	0.805743	2065	8
poly-dA	5’- /biotin/ AAA AAA AAA AAA AAA AAA AAA AAA AAA AAA AAA AAA AAA AAA AAA AAA AAC CTG TCT CCC TGC CG	85.921	2.04394	1637	6
poly-dT	5’- /biotin/ TTT TTT TTT TTT TTT TTT TTT TTT TTT TTT TTT TTT TTT TTT TTT TTT TTC CTG TCT CCC TGC CG	58.0106	1.21127	689	3
poly3-dG	5’- /biotin/ AAA AAA AAA AAA AGG GAA AAA AAA AAA AAA AAA AAA AAA AAA AAA AAA AAA CTG TCT CCC TGC CG	89.2057	5.10936	1287	4
poly4-mC	5’- /biotin/ CCC CCC CCC CCC (mC)(mC)(mC) (mC)CC CCC CCC CCC CCC TGT CTC CCT GCC GCT GTC TCC CTG CCT GTC TCC CTG CCG	38.8562	0.283579	878	3
poly-dC (5' lead)	5’- CTG TCT CCC TGC CGC CCC CCC CCC CCC CCC CCC CCC CCC CCC CCC CCC CC /biotin/	83.187	1.42535	1989	3
poly-dA (5' lead)	5’- CTG TCT CCC TGC CGA AAA AAA AAA AAA AAA AAA AAA AAA AAA AAA AAA AA /biotin/	91.3955	1.80972	568	3
poly-dT (5' lead)	5’- CTG TCT CCC TGC CGT TTT TTT TTT TTT TTT TTT TTT TTT TTT TTT TTT TT /biotin/	49.802	0.980568	1279	3
poly3-dG (5' lead)	5’- CTG TCT CCC TGC CGA AAA AAA AAA AAA AAA AAA AGG GAA AAA AAA AAA AA /biotin/	100.699	3.53518	325	3
strand1	5’- /biotin/ CCC CCC CCC CCC CCC AAA AAT TTT TCC CCC CCC CCC CCC CCC CCC CCC CCC CTG TCT CCC TGC CG	42.6884	2.40094	495	2
strand2	5’- /biotin/ CCC CCC CCC CCC AAA TTT CCC CAA AAA CCC CCC CCC CCC CCC CCC CCC CCC CTG TCT CCC TGC CG	82.0921	0.588891	33	3
CinA11	5’- /biotin/ AAA AAA AAA ACA AAA AAA AAA AAA AAA AAA AAA AAA AAA AAA AAA AAA AAA CTG TCT CCC TGC CG	87.0159	1.09909	401	3
CinA12	5’- /biotin/ AAA AAA AAA AAC AAA AAA AAA AAA AAA AAA AAA AAA AAA AAA AAA AAA AAA CTG TCT CCC TGC CG	85.3735	2.82775	748	3
CinA13	5’- /biotin/ AAA AAA AAA AAA CAA AAA AAA AAA AAA AAA AAA AAA AAA AAA AAA AAA AAA CTG TCT CCC TGC CG	56.3682	5.68714	330	4
	second peak	80.4497	9.539	371	4
CinA14	5’- /biotin/ AAA AAA AAA AAA ACA AAA AAA AAA AAA AAA AAA AAA AAA AAA AAA AAA AAA CTG TCT CCC TGC CG	51.4444	0.446537	71	3
CinA15	5’- /biotin/ AAA AAA AAA AAA AAC AAA AAA AAA AAA AAA AAA AAA AAA AAA AAA AAA AAA CTG TCT CCC TGC CG	53.0868	2.01477	1922	5
CinA16	5’- /biotin/ AAA AAA AAA AAA AAA CAA AAA AAA AAA AAA AAA AAA AAA AAA AAA AAA AAA CTG TCT CCC TGC CG	54.7259	4.24901	831	4
	second peak	76.0701	3.64123	589	4
CinA17	5’- /biotin/ AAA AAA AAA AAA AAA ACA AAA AAA AAA AAA AAA AAA AAA AAA AAA AAA AAA CTG TCT CCC TGC CG	86.4684	2.1631	75	3
CinA18	5’- /biotin/ AAA AAA AAA AAA AAA AAC AAA AAA AAA AAA AAA AAA AAA AAA AAA AAA AAA CTG TCT CCC TGC CG	86.4684	1.42192	216	4
AinC11	5’- /biotin/ CCC CCC CCC CAC CCC CCC CCC CCC CCC CCC CCC CCC CCC CCC CCC CCC CCC CTG TCT CCC TGC CG	38.3088	0.572697	156	3
AinC12	5’- /biotin/ CCC CCC CCC CCA CCC CCC CCC CCC CCC CCC CCC CCC CCC CCC CCC CCC CCC CTG TCT CCC TGC CG	38.3088	0.705086	68	3
AinC13	5’- /biotin/ CCC CCC CCC CCC ACC CCC CCC CCC CCC CCC CCC CCC CCC CCC CCC CCC CCC CTG TCT CCC TGC CG	36.1189	1.55722	325	4
AinC14	5’- /biotin/ CCC CCC CCC CCC CAC CCC CCC CCC CCC CCC CCC CCC CCC CCC CCC CCC CCC CTG TCT CCC TGC CG	35.024	0.751095	584	4
AinC15	5’- /biotin/ CCC CCC CCC CCC CCA CCC CCC CCC CCC CCC CCC CCC CCC CCC CCC CCC CCC CTG TCT CCC TGC CG	40.4986	1.19004	498	6
AinC16	5’- /biotin/ CCC CCC CCC CCC CCC ACC CCC CCC CCC CCC CCC CCC CCC CCC CCC CCC CCC CTG TCT CCC TGC CG	41.5935	0.793056	289	4
AinC17	5’- /biotin/ CCC CCC CCC CCC CCC CAC CCC CCC CCC CCC CCC CCC CCC CCC CCC CCC CCC CTG TCT CCC TGC CG	38.8562	1.64269	616	3
AinC18	5’- /biotin/ CCC CCC CCC CCC CCC CCA CCC CCC CCC CCC CCC CCC CCC CCC CCC CCC CCC CTG TCT CCC TGC CG	39.4037	0.815758	182	3
AinT13	5’- /biotin/ TTT TTT TTT TTT ATT TTT TTT TTT TTT TTT TTT TTT TTT TTT TTT TTT TTT CTG TCT CCC TGC CG	70.5988	5.55208	671	3
AinT14	5’- /biotin/ TTT TTT TTT TTT TAT TTT TTT TTT TTT TTT TTT TTT TTT TTT TTT TTT TTT CTG TCT CCC TGC CG	73.8835	0.947262	555	4
AinT15	5’- /biotin/ TTT TTT TTT TTT TTA TTT TTT TTT TTT TTT TTT TTT TTT TTT TTT TTT TTT CTG TCT CCC TGC CG	73.8835	6.83336	2231	3
AinT16	5’- /biotin/ TTT TTT TTT TTT TTT ATT TTT TTT TTT TTT TTT TTT TTT TTT TTT TTT TTT CTG TCT CCC TGC CG	61.8428	3.28522	860	3
SNP1-C13	5’- /biotin/ GCT GGA GAA AGG CAT GTG CAA ATT AAA AAA AAA AAA AAA AAA AAA AAA AAA AAA AAA AAA AAA AA	51.9919	4.4616	353	4
	second peak	80.9972	13.3956	1321	4
SNP1-A13	5’- /biotin/ GCT GGA GAA AGG AAT GTG CAA ATT AAA AAA AAA AAA AAA AAA AAA AAA AAA AAA AAA AAA AAA AA	96.8668	2.49863	454	3
SNP1-C14	5’- /biotin/ TGC TGG AGA AAG GCA TGT GCA AAT TAA AAA AAA AAA AAA AAA AAA AAA AAA AAA AAA AAA AAA AA	48.7071	1.0606	573	3
SNP1-A14	5’- /biotin/ TGC TGG AGA AAG GAA TGT GCA AAT TAA AAA AAA AAA AAA AAA AAA AAA AAA AAA AAA AAA AAA AA	89.2057	5.19476	599	3
SNP1-C15	5’- /biotin/ CTG CTG GAG AAA GGC ATG TGC AAA TTA AGA AAA AAA AAA AAA AAA AAA AAA AAA AAA AAA AAA AA	52.5393	4.62764	500	3
SNP1-A15	5’- /biotin/ CTG CTG GAG AAA GGA ATG TGC AAA TTA AGA AAA AAA AAA AAA AAA AAA AAA AAA AAA AAA AAA AA	82.0921	1.98985	312	3
SNP1-C16	5’- /biotin/ CCT GCT GGA GAA AGG CAT GTG CAA ATT AAG AAA AAA AAA AAA AAA AAA AAA AAA AAA AAA AAA AA	80.9972	13.8093	1371	3
SNP1-A16	5’- /biotin/ CCT GCT GGA GAA AGG AAT GTG CAA ATT AAG AAA AAA AAA AAA AAA AAA AAA AAA AAA AAA AAA AA	87.0159	5.08773	844	3
SNP2-C13	5’- /biotin/ AGG TAT GTA AAA CGT GCT ATG GAA AAA AAA AAA AAA AAA AAA AAA AAA AAA AAA AAA AAA AAA AA	50.8969	4.37866	1027	3
SNP2-A13	5’- /biotin/ AGG TAT GTA AAA AGT GCT ATG GAA AAA AAA AAA AAA AAA AAA AAA AAA AAA AAA AAA AAA AAA AA	82.6395	2.32947	1065	3
SNP2-C14	5’- /biotin/ GAG GTA TGT AAA ACG TGC TAT GGA AAA AAA AAA AAA AAA AAA AAA AAA AAA AAA AAA AAA AAA AA	49.2546	0.746014	803	4
SNP2-A14	5’- /biotin/ GAG GTA TGT AAA AAG TGC TAT GGA AAA AAA AAA AAA AAA AAA AAA AAA AAA AAA AAA AAA AAA AA	90.3006	3.25113	1152	3
SNP2-C15	5’- /biotin/ GGA GGT ATG TAA AAC GTG CTA TGG AAA AAA AAA AAA AAA AAA AAA AAA AAA AAA AAA AAA AAA AA	39.4037	0.469517	125	5
	second peak	50.8969	3.02117	1124	5
SNP2-A15	5’- /biotin/ GGA GGT ATG TAA AAA GTG CTA TGG AAA AAA AAA AAA AAA AAA AAA AAA AAA AAA AAA AAA AAA AA	39.4037	2.28046	1112	3
	second peak	93.0379	2.09131	874	3
SNP2-C16	5’- /biotin/ GGG AGG TAT GTA AAA CGT GCT ATG GAA AAA AAA AAA AAA AAA AAA AAA AAA AAA AAA AAA AAA AA	38.8562	0.7518	80	3
	second peak	73.3361	7.36376	425	3
SNP2-A16	5’- /biotin/ GGG AGG TAT GTA AAA AGT GCT ATG GAA AAA AAA AAA AAA AAA AAA AAA AAA AAA AAA AAA AAA AA	39.9511	2.3657	185	3
	second peak	88.6582	3.80317	178	3
All DNA strands used in these experiments are listed above including the full sequence for each strand type, the residual current for this strand immobilized in M1-MspA with an applied voltage of 180 mV, the number of total events analyzed, and the number of M1-MspA pores that this strand interacted with. The residual current and half-width-at-half-height (HWHH) listed is the peak value of a hist…
